# Supplementary material for: Validating Accuracy of a Mobile Application against Food Frequency Questionnaire on Key Nutrients with Modern Diets for mHealth Era
Source: Nutrients. 2022 Jan 26;14(3):537. doi: 10.3390/nu14030537 (PMC8839756; doi:10.3390/nu14030537)
Supplement: Supplementary file 1 [file nutrients-14-00537-s001.zip]

Archive with 1 entries (1 files):
- nutrients-1497124-supplementary materials.pdf
